# Supplementary material for: Impurity Profiling of Dinotefuran by High Resolution Mass Spectrometry and SIRIUS Tool
Source: Molecules. 2022 Aug 17;27(16):5251. doi: 10.3390/molecules27165251 (PMC9415319; doi:10.3390/molecules27165251)
Supplement: Supplementary file 1 [file molecules-27-05251-s001.zip]

Archive with 1 entries (1 files):
- molecules-1848700-supplementary.pptx
